# Supplementary material for: Dialdehyde Alginate as a Crosslinker for Chitosan/Starch Films: Toward Biocompatible and Antioxidant Wound Dressing Materials
Source: Int J Mol Sci. 2026 Jan 23;27(3):1174. doi: 10.3390/ijms27031174 (PMC12897587; doi:10.3390/ijms27031174)
Supplement: Supplementary file 1 [file ijms-27-01174-s001.zip]

Archive with 1 entries (1 files):
- ijms-4015297-supplementary.pdf
